# Supplementary material for: Whole-exome sequencing of pancreatic cancer defines genetic diversity and therapeutic targets
Source: Nat Commun. 2015 Apr 9;6:6744. doi: 10.1038/ncomms7744 (PMC4403382; doi:10.1038/ncomms7744)
Supplement: Supplementary Data 3 — Summary of significantly mutated genes [file ncomms7744-s4.xlsx]

## Sheet: MUTSIG_SigGenes
MutSig Significant Genes (p < 0.1)
gene	expr	reptime	hic	N_nonsilent	N_silent	N_noncoding	n_nonsilent	n_silent	n_noncoding	nnei	x	X	p	q
CDKN2A	225405	357	-15	259965	67689	148131	7	0	0	21	20	18641289	0	0
SMAD4	156084	422	41	437526	118047	621954	22	0	3	31	31	19609318	1.11022e-16	4.18821e-13
TP53	2069567	213	34	336701	92977	584349	55	0	13	0	13	677326	2.22045e-16	6.98034e-13
KRAS	259193	512	16	186826	45017	291030	103	1	3	0	4	336047	1.11022e-15	2.99158e-12
ARID1A	975965	182	27	1743782	523636	1142211	8	0	1	5	8	9756481	2.46173e-05	0.0273136
RNF43	782135	399	22	592306	187262	567672	6	0	1	9	13	10191500	6.2694e-05	0.0591267
RBM10	819569		38	738148	203939	679833	4	0	0	23	6	12329644	0.000942443	0.455804
BCLAF1	286851	153	21	724523	193366	582714	5	1	0	50	26	44887944	0.00250738	0.965186
AXIN1	1444992	205	40	663810	195873	511428	5	0	1	34	23	37237779	0.002741	0.994679
SLC22A20	3317462	168	54	265088	85456	253098	4	0	0	50	27	33802971	0.00418866	1
C6orf97	301605	535	7	569961	146169	626859	4	0	0	50	17	44497179	0.00539571	1
IRF6	220312	429	18	370382	97882	480363	4	0	0	50	40	37494147	0.00763925	1
KIAA1370	421095	345	21	849001	222905	521565	4	1	0	50	35	35696192	0.00945457	1
HDAC2	217826	610	14	403082	93631	783165	4	0	0	7	5	4680242	0.0113372	1
NIN	445811	257	34	1742801	436327	2192208	5	0	3	28	12	20020030	0.0147646	1
TPSD1	1150864	215	36	188134	56135	180177	4	1	0	18	25	9098339	0.0150854	1
PABPC1	1141833	276	41	505433	137449	811614	4	0	0	5	8	6184660	0.016212	1
CR1	442029	361	18	1975843	527015	1669989	4	1	1	11	12	7656923	0.0173755	1
RP1L1	99570	456	15	1793159	566146	220725	6	0	1	10	2	7328179	0.021223	1
DDX43	723493	232	21	521783	135814	1046727	5	0	1	1	2	1460382	0.0216292	1
DNAH7	105357	518	-3	3203292	829599	3819360	6	0	0	1	0	5528044	0.0222062	1
ITGAE	500884	176	28	935547	261927	1872075	6	0	3	38	42	34412499	0.0229059	1
FLG	433645	548	21	3075326	912112	156633	16	3	0	13	13	9726070	0.0246229	1
ATXN1	109777	623	30	606585	195219	149112	8	1	2	7	10	4141673	0.0249493	1
PIK3CA	401889	613	11	860446	214403	1107222	4	0	0	5	0	3737719	0.0267255	1
USP10	494151	258	31	620646	180177	710244	4	0	2	50	43	39222996	0.0269706	1
CDH13	94658	929	-26	555137	162301	698799	4	2	2	7	6	4880802	0.0287797	1
GLI3	41720	589	-12	1211862	357411	1071252	6	1	0	3	4	7242614	0.0351934	1
GNAS	1025539	416	11	1170333	154017	895653	6	1	1	19	6	7158902	0.0351966	1
COL14A1	262056	839	-5	1422450	401883	3232722	7	0	1	2	2	4514453	0.0397801	1
SPTA1	177547	940	1	1949901	490827	3930540	6	1	2	8	5	10412225	0.0446708	1
MUC4	920866	365	49	925519	259202	1197147	7	0	0	0	0	1456349	0.0757371	1
CRIPAK	1018381	507	41	329180	109327	74883	5	1	0	1	2	953205	0.0760243	1
SNCAIP	142971	684	-6	714059	201541	709590	4	0	0	4	2	4242934	0.0770309	1
RBMXL3	#N/A	#N/A	#N/A	807254	241108	2616	8	1	1	5	11	4894318	0.0772243	1
MOV10L1	934225	242	31	983507	262036	1569600	4	1	0	18	9	11774398	0.0800646	1
MAN2B2	501896	278	33	779350	235658	936201	4	1	0	13	7	10538338	0.0813777	1
DNAH3	335315	549	29	3256920	861318	4148322	6	0	3	29	11	24521076	0.0884318	1
PARP14	427462	423	47	1415365	373979	637650	5	0	0	27	14	18904742	0.0889015	1
POTEC	#N/A	#N/A	#N/A	441341	104422	617703	4	2	1	5	12	5372719	0.0892504	1
MLL3	261375	616	16	3826881	1067655	3938061	7	0	0	1	0	5489567	0.0931653	1
TXNDC3	103411	646	13	485486	113251	794283	4	4	0	4	11	3418131	0.0982616	1
COL6A2	742075	538	10	878976	263562	1249794	4	1	5	19	13	11062519	0.0991666	1
